# Supplementary material for: Differential miRNA Expression Profiling Reveals Correlation of miR125b-5p with Persistent Infection of Japanese Encephalitis Virus
Source: Int J Mol Sci. 2021 Apr 19;22(8):4218. doi: 10.3390/ijms22084218 (PMC8073291; doi:10.3390/ijms22084218)
Supplement: Supplementary file 1 [file ijms-22-04218-s001.zip]

Archive with 1 entries (1 files):
- ijms-1186870-supplementary.pdf
